# Supplementary material for: Be ExPeRT (Behavioral Health Expansion in Pediatric Residency Training): A Case-Based Seminar
Source: MedEdPORTAL. 2023 Aug 1;19:11326. doi: 10.15766/mep_2374-8265.11326 (PMC10392710; doi:10.15766/mep_2374-8265.11326)
Supplement: Supplementary file 1 — Facilitator Guide.docxBe ExPeRT Introduction.pptxADHD in Primary Care Pediatrics.pptxAnxiety in Primary Care Pediatrics.pptxDepression in Primary Care Pediatrics.pptxBe ExPeRT Reference Slides.pptxParticipant Guide.docxBe ExPeRT Postsurvey.docxBe ExPeRT Case Discussion Form.docxBe ExPeRT Presurvey.docx [file mep_2374-8265.11326-s001.zip]

Archive with 11 entries (11 files):
- B. Be ExPeRT Introduction.pptx
- C. ADHD in Primary Care Pediatrics.pptx
- D. Anxiety in Primary Care Pediatrics.pptx
- E. Depression in Primary Care Pediatrics.pptx
- F. Be ExPeRT Reference Slides.pptx
- G. Participant Guide.docx
- H. Be ExPeRT Postsurvey.docx
- I. Be ExPeRT Case Discussion Form.docx
- J. Be ExPeRT Presurvey.docx
- A. Facilitator Guide.docx
- Educational Summary Report_11326.pdf
